# Supplementary material for: The Sec7 N-terminal regulatory domains facilitate membrane-proximal activation of the Arf1 GTPase
Source: eLife. 2016 Jan 14;5:e12411. doi: 10.7554/eLife.12411 (PMC4764562; doi:10.7554/eLife.12411)
Supplement: Supplementary file 1. — C. thermophilum, M. thermophila, and T. terrestris Sec7 genomic sequences, each containing a single annotated intron in the Sec7ΔC region, are aligned with annotated introns shown in lowercase. Conservation suggests that the T. terrestris intron should instead match that of the other two species; the intron assignment assumed for this work is highlighted in gray, and this correction to the construct was required for its expression (not shown). DOI: http://dx.doi.org/10.7554/eLife.12411.027 [file elife-12411-supp1.zip]

Archive with 1 entries (1 files):
- Supplementary file 1.rtf
